# Supplementary material for: High-Throughput IgG Epitope Mapping of Tetanus Neurotoxin: Implications for Immunotherapy and Vaccine Design
Source: Toxins (Basel). 2023 Mar 24;15(4):239. doi: 10.3390/toxins15040239 (PMC10146279; doi:10.3390/toxins15040239)
Supplement: Supplementary file 1 [file toxins-15-00239-s001.zip]

Archive with 1 entries (1 files):
- toxins-2246173-SI.docx
